# Supplementary material for: The Combination of Antibiotic and Non-Antibiotic Compounds Improves Antibiotic Efficacy against Multidrug-Resistant Bacteria
Source: Int J Mol Sci. 2023 Oct 23;24(20):15493. doi: 10.3390/ijms242015493 (PMC10607837; doi:10.3390/ijms242015493)
Supplement: Supplementary file 1 [file ijms-24-15493-s001.zip]

Archive with 1 entries (1 files):
- ijms-2637033-supplementary.pdf
